# Supplementary material for: An N-ethyl-N-Nitrosourea Mutagenesis Screen in Mice Reveals a Mutation in Nuclear Respiratory Factor 1 (Nrf1) Altering the DNA Methylation State and Correct Embryonic Development
Source: Animals (Basel). 2021 Jul 15;11(7):2103. doi: 10.3390/ani11072103 (PMC8300126; doi:10.3390/ani11072103)
Supplement: Supplementary file 1 [file animals-11-02103-s001.zip]

Archive with 1 entries (1 files):
- animals-1253949-supplementary.pdf
